# Supplementary material for: Bird community responses to urbanization and vegetation parameters across the city of Salzburg, Austria
Source: Urban Ecosyst. 2025 May 28;28(4):131. doi: 10.1007/s11252-025-01738-y (PMC12119745; doi:10.1007/s11252-025-01738-y)
Supplement: Supplementary file 1 — Supplementary file1 (XLSX 53.1 KB) [file 11252_2025_1738_MOESM1_ESM.xlsx]

## Sheet: metadata
Bird community responses to urbanization and vegetation parameters across the city of Salzburg, Austria
Beate A. Apfelbeck, Marina Navalpotro Buscail, Anna Sommer, Jana S. Petermann
Number_of_site	site ID
N.x	GPS coordinates East (decimals)
E.x	GPS coordinates North (decimals)
richness	bird species richness
Forest_species	bird species richness of forest species
Woodland_species	bird species richness of woodland species
Rock_species	bird species richness of rock species
Human_modified_species	bird species richness of species of human-modified habitats
Wetland_species	bird species richness of wetland species
Grassland_species	bird species richness of grassland species
Shrubland_species	bird species richness of shrubland species
Nbr_trees	Number of trees in 50-m radius
Nbr_old_trees	Number of old trees in 50-m radius
native_richness	Number of native tree species in 50-m radius
exotic_richness	Number of exotic tree species in 50-m radius
Nbr_nestboxes	Number of nest boxes in 50-m radius
X.trees	Tree cover in 50-m radius
X.shrubs	Shrub cover in 50-m radius
X.grass	Grass cover in 50-m radius
X50m_buildings_percent	Building cover in 50-m radius
X.impervious_surface	Impervious cover in 50-m radius
X.others	Other cover in 50-m radius
X200m_imperviosness	Impervious density in 200-m radius
X200m_StreetTreeLayer_percent	Street tree cover in 200-m radius
X200m_TreeCoverDensity_percent	Tree cover density in 200-m radius
X200m_buildings_percent	Building cover in 200-m radius
X200m_ArableLand_percent	Arable land cover in 200-m radius
X200m_Forests_percent	Forest cover in 200-m radius
X200m_GreenUrbanArea_percent	Green urban area cover in 200-m radius
X200m_Pastures_percent	Pasture cover in 200-m radius
X500m_imperviosness	Impervious density in 500-m radius
X500m_StreetTreeLayer_percent	Street tree cover in 500-m radius
X500m_TreeCoverDensity_percent	Tree cover density in 500-m radius
X500m_buildings_percent	Building cover in 500-m radius
X500m_ArableLand_percent	Arable land cover in 500-m radius
X500m_Forests_percent	Forest cover in 500-m radius
X500m_GreenUrbanArea_percent	Green urban area cover in 500-m radius
X500m_Pastures_percent	Pasture cover in 500-m radius
Blackbird	number of individuals of this bird species observed/heard in 50-m radius
Blackcap	number of individuals of this bird species observed/heard in 50-m radius
Black_redstart	number of individuals of this bird species observed/heard in 50-m radius
Blue_tit	number of individuals of this bird species observed/heard in 50-m radius
Carrion_crow	number of individuals of this bird species observed/heard in 50-m radius
Chaffinch	number of individuals of this bird species observed/heard in 50-m radius
Chiffchaff	number of individuals of this bird species observed/heard in 50-m radius
Collared_dove	number of individuals of this bird species observed/heard in 50-m radius
Common_buzzard	number of individuals of this bird species observed/heard in 50-m radius
Common_firecrest	number of individuals of this bird species observed/heard in 50-m radius
Common_redstart	number of individuals of this bird species observed/heard in 50-m radius
European_serin	number of individuals of this bird species observed/heard in 50-m radius
Feral_pigeon	number of individuals of this bird species observed/heard in 50-m radius
Goldfinch	number of individuals of this bird species observed/heard in 50-m radius
Great_spotted_woodpecker	number of individuals of this bird species observed/heard in 50-m radius
Great_tit	number of individuals of this bird species observed/heard in 50-m radius
Greenfinch	number of individuals of this bird species observed/heard in 50-m radius
Green_woodpecker	number of individuals of this bird species observed/heard in 50-m radius
Grey_heron	number of individuals of this bird species observed/heard in 50-m radius
House_sparrow	number of individuals of this bird species observed/heard in 50-m radius
Jay	number of individuals of this bird species observed/heard in 50-m radius
Kestrel	number of individuals of this bird species observed/heard in 50-m radius
Longtail_tit	number of individuals of this bird species observed/heard in 50-m radius
Magpie	number of individuals of this bird species observed/heard in 50-m radius
Mallard	number of individuals of this bird species observed/heard in 50-m radius
Mandarin_duck	number of individuals of this bird species observed/heard in 50-m radius
Marsh_tit	number of individuals of this bird species observed/heard in 50-m radius
Nuthatch	number of individuals of this bird species observed/heard in 50-m radius
Robin	number of individuals of this bird species observed/heard in 50-m radius
Siskin	number of individuals of this bird species observed/heard in 50-m radius
Song_thrush	number of individuals of this bird species observed/heard in 50-m radius
Spotted_flycatcher	number of individuals of this bird species observed/heard in 50-m radius
Starling	number of individuals of this bird species observed/heard in 50-m radius
Tree-creeper	number of individuals of this bird species observed/heard in 50-m radius
Tree_sparrow	number of individuals of this bird species observed/heard in 50-m radius
Willow_warbler	number of individuals of this bird species observed/heard in 50-m radius
Woodpigeon	number of individuals of this bird species observed/heard in 50-m radius
Wood_warbler	number of individuals of this bird species observed/heard in 50-m radius
Wren	number of individuals of this bird species observed/heard in 50-m radius
Abies_alba	presence-absence of this species of tree in 50-m radius
Acer_campestre	presence-absence of this species of tree in 50-m radius
Acer_cappadocicum	presence-absence of this species of tree in 50-m radius
Acer_negundo	presence-absence of this species of tree in 50-m radius
Acer_palmatum	presence-absence of this species of tree in 50-m radius
Acer_platanoides	presence-absence of this species of tree in 50-m radius
Acer_pseudoplatanus	presence-absence of this species of tree in 50-m radius
Acer_rubrum	presence-absence of this species of tree in 50-m radius
Acer_saccharium	presence-absence of this species of tree in 50-m radius
Acer_tataricum	presence-absence of this species of tree in 50-m radius
Aesculus_flava	presence-absence of this species of tree in 50-m radius
Aesculus_hippocastanum	presence-absence of this species of tree in 50-m radius
Ailanthus_altissima	presence-absence of this species of tree in 50-m radius
Alnus_glutinosa	presence-absence of this species of tree in 50-m radius
Amelanchier_sp.	presence-absence of this species of tree in 50-m radius
Betula_papyrifera	presence-absence of this species of tree in 50-m radius
Betula_pendula	presence-absence of this species of tree in 50-m radius
Buxus_sempervirens	presence-absence of this species of tree in 50-m radius
Carpinus_betulus	presence-absence of this species of tree in 50-m radius
Catalpa_bignonioides	presence-absence of this species of tree in 50-m radius
Cedrus_atlantica	presence-absence of this species of tree in 50-m radius
Cercidiphyllum_japonicum	presence-absence of this species of tree in 50-m radius
Chamaecyparis_lawsoniana	presence-absence of this species of tree in 50-m radius
Citrus_reticulata	presence-absence of this species of tree in 50-m radius
Cornus_kousa	presence-absence of this species of tree in 50-m radius
Cornus_mas	presence-absence of this species of tree in 50-m radius
Cornus_sanguinea	presence-absence of this species of tree in 50-m radius
Corylus_avellana	presence-absence of this species of tree in 50-m radius
Corylus_colurna	presence-absence of this species of tree in 50-m radius
Cotinus_coggygria	presence-absence of this species of tree in 50-m radius
Crataegus_crus-galli	presence-absence of this species of tree in 50-m radius
Crataegus_monogyna	presence-absence of this species of tree in 50-m radius
Cupressus_arizonica	presence-absence of this species of tree in 50-m radius
Cupressus_sp.	presence-absence of this species of tree in 50-m radius
Cydonia_oblonga	presence-absence of this species of tree in 50-m radius
Euonymus_europaeus	presence-absence of this species of tree in 50-m radius
Fagus_sylvatica	presence-absence of this species of tree in 50-m radius
Fagus_sylvatica_f._purpurea	presence-absence of this species of tree in 50-m radius
Forsythia_viridissima	presence-absence of this species of tree in 50-m radius
Fraxinus_angustifolia	presence-absence of this species of tree in 50-m radius
Fraxinus_excelsior	presence-absence of this species of tree in 50-m radius
Ginkgo_biloba	presence-absence of this species of tree in 50-m radius
Hamamelis_virginiana	presence-absence of this species of tree in 50-m radius
Ilex_aquifolium	presence-absence of this species of tree in 50-m radius
Juglans_nigra	presence-absence of this species of tree in 50-m radius
Juglans_regia	presence-absence of this species of tree in 50-m radius
Juniperus_virginiana	presence-absence of this species of tree in 50-m radius
Kolkwitzia_amabilis	presence-absence of this species of tree in 50-m radius
Laburnum_anagyroides	presence-absence of this species of tree in 50-m radius
Larix_decidua	presence-absence of this species of tree in 50-m radius
Ligustrum_ovalifolium	presence-absence of this species of tree in 50-m radius
Liquidambar_styraciflua	presence-absence of this species of tree in 50-m radius
Liriodendron_tulipifera	presence-absence of this species of tree in 50-m radius
Magnolia_grandifolia	presence-absence of this species of tree in 50-m radius
Magnolia_kobus	presence-absence of this species of tree in 50-m radius
Magnolia_liliflora	presence-absence of this species of tree in 50-m radius
Magnolia_stellata	presence-absence of this species of tree in 50-m radius
Malus_domestica	presence-absence of this species of tree in 50-m radius
Malus_moerlandsii	presence-absence of this species of tree in 50-m radius
Malus_sp.	presence-absence of this species of tree in 50-m radius
Malus_sylvestris	presence-absence of this species of tree in 50-m radius
Olea_europaea	presence-absence of this species of tree in 50-m radius
Picea_abies	presence-absence of this species of tree in 50-m radius
Picea_omorika	presence-absence of this species of tree in 50-m radius
Picea_pungens	presence-absence of this species of tree in 50-m radius
Pinus_monticola	presence-absence of this species of tree in 50-m radius
Pinus_mugo	presence-absence of this species of tree in 50-m radius
Pinus_nigra	presence-absence of this species of tree in 50-m radius
Pinus_sylvestris	presence-absence of this species of tree in 50-m radius
Platanus_hispanicus	presence-absence of this species of tree in 50-m radius
Platanus_x_acerifolia	presence-absence of this species of tree in 50-m radius
Populus_alba	presence-absence of this species of tree in 50-m radius
Populus_deltoides	presence-absence of this species of tree in 50-m radius
Populus_tremula	presence-absence of this species of tree in 50-m radius
Prunus_avium	presence-absence of this species of tree in 50-m radius
Prunus_cerasifera	presence-absence of this species of tree in 50-m radius
Prunus_cerasus	presence-absence of this species of tree in 50-m radius
Prunus_domestica	presence-absence of this species of tree in 50-m radius
Prunus_laurocerasus	presence-absence of this species of tree in 50-m radius
Prunus_padus	presence-absence of this species of tree in 50-m radius
Prunus_persica	presence-absence of this species of tree in 50-m radius
Prunus_serrulata	presence-absence of this species of tree in 50-m radius
Prunus_spinosa	presence-absence of this species of tree in 50-m radius
Pseudotsuga_menziesii	presence-absence of this species of tree in 50-m radius
Pterocarya_fraxinifolia	presence-absence of this species of tree in 50-m radius
Pyrus_calleryana	presence-absence of this species of tree in 50-m radius
Pyrus_communis	presence-absence of this species of tree in 50-m radius
Quercus_frainetto	presence-absence of this species of tree in 50-m radius
Quercus_robur	presence-absence of this species of tree in 50-m radius
Quercus_rubra	presence-absence of this species of tree in 50-m radius
Rhamnus_cathartica	presence-absence of this species of tree in 50-m radius
Rhus_typhina	presence-absence of this species of tree in 50-m radius
Robinia_pseudoacacia	presence-absence of this species of tree in 50-m radius
Salix_alba	presence-absence of this species of tree in 50-m radius
Salix_babylonica	presence-absence of this species of tree in 50-m radius
Salix_caprea	presence-absence of this species of tree in 50-m radius
Salix_cf_fragilis	presence-absence of this species of tree in 50-m radius
Salix_purpurea	presence-absence of this species of tree in 50-m radius
Salix_rubens	presence-absence of this species of tree in 50-m radius
Salix_sp.	presence-absence of this species of tree in 50-m radius
Sambucus_nigra	presence-absence of this species of tree in 50-m radius
Sequoiadendron_giganteum	presence-absence of this species of tree in 50-m radius
Sophora_japonica	presence-absence of this species of tree in 50-m radius
Sorbus_aria	presence-absence of this species of tree in 50-m radius
Sorbus_aucuparia	presence-absence of this species of tree in 50-m radius
Sorbus_intermedia	presence-absence of this species of tree in 50-m radius
Syringa_vulgaris	presence-absence of this species of tree in 50-m radius
Taxus_baccata	presence-absence of this species of tree in 50-m radius
Thuja_occidentalis	presence-absence of this species of tree in 50-m radius
Tilia_cordata	presence-absence of this species of tree in 50-m radius
Tilia_platyphyllos	presence-absence of this species of tree in 50-m radius
Tilia_x_euchlora	presence-absence of this species of tree in 50-m radius
Tsuga_canadiensis	presence-absence of this species of tree in 50-m radius
Tsuga_heterophylla	presence-absence of this species of tree in 50-m radius
Ulmus_glabra	presence-absence of this species of tree in 50-m radius
Ulmus_pumila	presence-absence of this species of tree in 50-m radius
Viburnum_opulus	presence-absence of this species of tree in 50-m radius
Viburnum_plicatum	presence-absence of this species of tree in 50-m radius
Viburnum_rhytidophyllum	presence-absence of this species of tree in 50-m radius
Unknown	presence-absence of this species of tree in 50-m radius

## Sheet: data summary table
Number_of_site	N.x	E.x	richness	Forest_species	Woodland_species	Rock_species	Human_modified_species	Wetland_species	Grassland_species	Shrubland_species	Nbr_trees	Nbr_old_trees	native_richness	exotic_richness	Nbr_nestboxes	X.trees	X.shrubs	X.grass	X50m_buildings_percent	X.impervious_surface	X.others	X200m_imperviosness	X200m_StreetTreeLayer_percent	X200m_TreeCoverDensity_percent	X200m_buildings_percent	X200m_ArableLand_percent	X200m_Forests_percent	X200m_GreenUrbanArea_percent	X200m_Pastures_percent	X500m_imperviosness	X500m_StreetTreeLayer_percent	X500m_TreeCoverDensity_percent	X500m_buildings_percent	X500m_ArableLand_percent	X500m_Forests_percent	X500m_GreenUrbanArea_percent	X500m_Pastures_percent	Blackbird	Blackcap	Black_redstart	Blue_tit	Carrion_crow	Chaffinch	Chiffchaff	Collared_dove	Common_buzzard	Common_firecrest	Common_redstart	European_serin
1	47.7878	13.0588	13	5	3	1	3	1	0	0	60	5	12	5	0	30	10	50	0	5	45	21.1571	30.2877	29.7804	14.6822	0	0	43.474	7.29512	22.2978	14.7194	18.8829	11.6936	4.7981	0	17.2313	26.1299	1	1	1	0	2	1	1	0	0	0	0	0
2	47.7853	13.0589	14	9	3	0	2	0	0	0	41	9	7	1	0	40	10	80	0	5	15	8.97861	24.335	24.1925	4.52578	0	0	12.6246	30.2957	17.2719	11.9163	16.443	9.50158	0.0268683	0	13.4967	36.7389	1	1	0	1	2	2	1	0	0	0	0	0
3	47.7985	13.0637	8	3	2	1	2	0	0	0	52	11	15	3	0	65	35	5	23.5053	65	30	39.9339	16.6329	25.3518	20.5772	0	0	0	0	36.8482	20.9299	24.4112	19.8321	0	0	3.69617	0	2	1	1	0	1	0	1	0	0	0	0	0
4	47.8051	13.0646	9	6	2	0	1	0	0	0	204	4	8	1	0	85	75	5	0	10	85	5.29107	89.4362	79.8214	2.03639	0	0	83.6199	0	28.3704	48.4925	47.5314	11.8023	0	0	45.9568	0	2	2	0	0	0	1	1	0	0	0	0	0
5	47.8071	13.0669	8	3	2	1	2	0	0	0	7	0	3	0	0	3	3	5	14.4383	95	0	83.4057	6.82158	5.67616	27.4608	0	0	2.83082	0	56.9375	21.9181	19.9332	19.0637	0	0	19.7908	0	1	1	2	0	0	1	1	0	0	0	0	0
6	47.8283	13.0823	11	7	2	1	1	0	0	0	68	4	6	5	0	25	30	50	2.55938	30	20	5.21903	6.38908	5.7684	2.30131	0	0.951613	0	76.128	24.2235	4.29547	30.7159	6.97903	0	28.4721	0	26.7669	1	2	1	1	0	1	1	0	0	0	0	0
7	47.8223	13.0641	5	1	1	1	2	0	0	0	14	0	5	3	0	5	2	5	41.2593	95	0	96.1179	0	0	35.8453	0	0	0	0	68.5489	3.79477	4.24334	20.9495	0	0	4.17633	0	2	0	1	0	0	0	0	0	0	0	0	0
8	47.8188	13.0642	9	2	2	0	5	0	0	0	34	1	8	7	0	25	15	25	10.3452	75	0	72.3828	0.421631	2.10733	11.3732	0	0	0	0	65.4116	4.04901	6.38812	14.1693	0	0	2.11161	0	2	1	0	0	1	0	1	1	0	0	0	0
9	47.8076	13.0609	8	5	3	0	0	0	0	0	10	1	4	0	0	5	0	10	31.2553	70	20	53.5099	19.4214	11.8703	28.5894	0	0	17.1539	0	41.0424	33.0443	30.6063	19.38	0	0	41.1588	0	1	1	0	0	0	1	1	0	0	0	0	0
10	47.8226	13.0467	10	2	3	1	4	0	0	0	27	2	9	1	1	40	25	5	31.0665	85	10	59.7048	6.28817	3.57066	27.7364	0	0	0	0	62.0204	5.67961	4.42087	23.3034	0	0	2.40149	0	1	0	1	0	1	0	1	1	0	0	0	0
11	47.8195	13.043	11	3	4	1	3	0	0	0	37	0	2	11	3	7	12	15	19.8456	85	0	75.2189	3.47081	4.29537	28.9929	0	0	0	0	80.3412	1.22775	2.899	29.9503	0	0	0.137171	0	1	1	2	1	1	1	0	1	0	0	0	0
12	47.8168	13.0393	9	1	2	1	5	0	0	0	43	6	6	13	0	30	27	10	23.6422	88	2	62.9063	7.1689	6.56757	27.2684	0	0	0	0	57.2471	4.60111	6.0342	22.8379	0	0	4.15419	0	0	1	2	0	1	0	1	3	0	0	0	0
13	47.8113	13.0421	11	3	3	0	5	0	0	0	39	4	7	5	1	35	7	30	42.1473	60	10	87.2549	1.60393	1.5368	37.7484	0	0	0	0	82.998	3.08886	2.27194	30.7911	0	0	2.16045	0	2	2	0	0	1	2	0	2	0	0	0	0
14	47.8054	13.0399	12	6	3	0	3	0	0	0	62	20	5	8	0	45	5	60	0.130904	35	5	39.2168	30.2136	22.6111	11.7749	0	0	49.5385	0	48.0746	11.0081	10.1878	18.907	0	0	31.0585	0	2	1	0	1	3	3	1	0	0	0	0	0
15	47.8073	13.0459	6	2	2	0	2	0	0	0	17	12	0	2	0	30	5	3	28.2666	92	5	81.7478	2.76959	3.0161	38.8882	0	0	0	0	84.6123	1.95089	2.10668	38.0126	0	0	1.22575	0	3	2	0	0	0	2	0	0	0	0	0	0
16	47.8126	13.0562	9	3	3	1	2	0	0	0	18	2	6	0	0	5	5	5	39.7448	95	0	77.045	5.00168	5.59173	27.7771	0	0	0	0	72.8851	3.28495	3.8384	23.7782	0	0	0.449763	0	2	1	2	0	0	1	1	1	0	0	0	0
17	47.7991	13.0757	14	7	3	0	4	0	0	0	61	13	14	9	1	50	15	65	20.606	25	10	26.6408	27.6743	16.4332	15.385	0	0	37.3629	0	27.648	21.1467	19.3669	15.9395	0	0	15.4836	1.22427	2	2	0	1	2	1	2	1	0	0	0	0
18	47.7925	13.0687	11	4	4	0	3	0	0	0	33	2	16	6	4	10	20	20	21.0748	75	5	32.8523	16.3882	20.2776	20.6376	0	0	0.293788	1.19555	24.3683	14.8232	18.3949	12.4975	0	0	1.78962	15.9177	3	1	0	1	1	0	1	1	0	0	0	0
19	47.8024	13.0132	11	6	3	0	2	0	0	0	81	10	6	1	0	55	35	45	27.843	55	0	47.8276	2.31862	10.9264	24.9041	0	0	0	0	60.0224	2.31284	7.3469	23.1545	2.81188	0	0	5.0351	2	1	0	1	1	2	1	0	0	0	0	0
20	47.7788	13.0731	15	6	4	0	4	1	0	0	24	7	11	6	0	30	10	45	12.5926	50	5	21.9856	55.3169	43.2716	11.1062	0	0	10.5138	0	28.0444	33.9979	34.1202	14.0486	0	4.73702	29.3235	0	3	1	0	1	1	1	1	2	0	0	0	0
21	47.7963	13.065	9	4	3	0	2	0	0	0	95	7	10	5	0	45	20	45	11.897	45	10	27.907	29.8457	31.6655	19.0685	0	0	0	0	33.4669	21.2475	25.5234	18.1914	0	0	0.0688224	0.606422	3	1	0	1	1	2	1	0	0	0	0	0
22	47.7958	13.0102	10	4	2	0	4	0	0	0	29	3	9	5	0	15	20	15	52.6792	80	5	67	16.345	11.8214	28.2166	0	0	16.1157	5.33951	51.342	7.95597	6.09117	20.3469	0	0	4.55056	17.3871	4	1	0	1	1	1	1	5	0	0	0	0
23	47.8074	13.0165	11	5	2	0	4	0	0	0	23	0	6	8	3	25	45	40	32.4972	60	0	53.0108	4.85739	6.84477	25.9876	0	0	6.30447	0	46.062	6.68784	13.7846	18.9185	0	0	15.1531	0	1	1	0	0	3	1	1	1	0	1	0	0
24	47.8003	13.0402	3	1	0	0	2	0	0	0	6	2	2	0	0	10	0	0	44.561	98	2	67.6302	12.8582	10.3106	45.5575	0	0	6.79334	0	44.6021	28.3565	25.5539	25.2334	0	0	31.6565	0	1	0	0	0	1	0	0	0	0	0	0	0
25	47.8174	13.0708	8	4	2	0	2	0	0	0	143	9	6	1	0	85	25	0	18.1902	15	80	33.4758	4.87791	35.0751	16.0532	0	38.6436	0	0.640867	37.0631	4.17923	21.9099	15.932	0	16.7876	0	10.1986	2	1	0	0	1	2	0	0	0	0	0	0
26	47.7529	13.0713	14	6	5	0	2	1	0	0	65	4	11	0	0	40	30	40	2.29467	5	55	2.65	62.5699	50.4286	2.35781	0	0	77.3442	14.6956	12.2645	36.6805	31.3297	4.83661	4.60296	1.87601	39.5281	20.9588	4	1	0	0	1	2	1	0	0	0	0	0
27	47.8118	13.0346	9	2	2	1	4	0	0	0	16	2	5	2	0	30	5	30	40.5498	70	0	84.7437	1.69534	0.714801	36.308	0	0	0.0129555	0	61.8528	6.10246	5.40959	25.4884	0	0	9.61006	0	2	1	1	0	1	0	1	1	0	0	0	0
28	47.8176	13.0334	12	2	4	0	6	0	0	0	30	6	7	8	0	25	30	45	33.6225	55	0	52.0341	5.62814	9.30466	21.62	0	0	0	0	43.1417	10.4131	11.9641	17.3153	0	0	11.278	0	1	2	0	2	1	0	0	1	0	0	0	0
29	47.8036	13.0476	8	2	3	0	2	0	1	0	NA	NA	6	0	0	20	30	0	45.2866	60	40	31.0233	36.2253	30.7702	39.5199	0	0	3.62916	0	53.5186	28.7003	25.3857	33.9505	0	0	26.4851	0	1	1	0	0	0	0	2	0	1	0	0	0
30	47.8226	13.0325	13	8	3	0	2	0	0	0	119	8	5	2	0	70	60	10	0	13	67	24.4542	31.4551	21.9551	0.582172	0	0	58.0226	0	48.7431	16.7792	13.5075	20.0754	0	0	31.9487	0	2	1	0	1	1	3	2	0	0	0	0	0
31	47.8249	13.0185	8	2	2	1	2	1	0	0	22	1	7	3	0	10	15	40	0	60	0	27.1382	3.22773	9.39318	3.92654	63.0154	0	0	0	34.5014	2.51714	6.55374	6.5823	38.0761	0	0	11.0097	1	3	4	0	2	1	0	0	0	0	0	0
32	47.8183	13.0109	8	1	3	0	4	0	0	0	32	1	7	9	6	20	40	30	25.5063	70	0	50.6169	4.11199	6.54137	23.8753	0	0	0	0.160949	46.4692	4.52344	7.75093	18.8876	2.74303	0	0.293615	9.52171	2	1	0	0	2	0	0	1	0	0	0	0
33	47.8148	12.9993	6	1	2	0	3	0	0	0	69	22	6	1	0	50	10	40	18.4753	45	15	71.3565	5.82867	4.65775	19.5291	0	0	0	3.63486	55.0229	2.02918	8.15076	19.4761	2.64828	0	0	14.7165	0	2	0	0	1	2	0	0	0	0	0	0
34	47.8022	13.0303	8	3	3	0	2	0	0	0	22	3	5	6	6	15	35	30	18.1053	70	0	57.2847	5.80619	10.5622	25.8273	0	0	0	0	40.3724	18.9481	19.0678	18.688	0	0	14.3666	0	1	2	0	1	0	0	1	0	0	0	0	0
35	47.7967	13.0454	11	5	4	0	1	0	0	1	14	0	3	3	0	15	35	30	31.2275	50	20	34.6584	27.0858	25.4342	27.4366	0	0	17.5882	0	47.4477	27.9608	27.32	28.5109	0	0	24.2576	2.61779	1	2	0	0	1	1	1	0	0	0	0	0
36	47.7957	13.0523	6	2	3	0	1	0	0	0	22	7	4	7	0	35	10	25	23.5527	65	10	70.7238	1.79335	5.87906	32.1571	0	0	8.25929	0	59.4039	7.54219	9.8127	27.5283	0	0	7.28733	0	1	1	0	0	0	0	1	0	0	0	0	0
37	47.7872	13.0878	15	8	4	1	2	0	0	0	63	8	11	6	0	20	15	90	6.00995	5	5	10.4194	59.655	46.9946	10.0289	0	1.26882	30.3963	5.89903	11.1932	19.7603	28.5156	7.70369	0	11.2576	8.78534	35.9089	3	2	1	1	1	2	1	0	0	0	0	0
38	47.7769	13.0823	5	1	1	0	3	0	0	0	56	2	10	3	1	5	10	12	4.03247	85	0	30.4875	3.49798	6.53571	10.6295	0	0	0	45.0771	27.9109	3.95567	8.61369	12.0641	0	2.46069	0	39.2334	0	0	0	0	2	2	0	1	0	0	0	0
39	47.7735	13.0458	13	4	5	0	3	1	0	0	44	14	7	4	0	20	5	90	0	10	0	8.36757	6.50735	3.86667	2.21858	34.5689	0	19.4897	30.0025	13.2209	12.4019	13.5702	5.37773	13.7645	0	24.631	33.9778	1	1	0	0	3	1	1	1	0	0	1	0
40	47.7709	13.0385	12	7	3	0	2	0	0	0	72	26	12	4	0	40	15	45	0.389873	50	5	23.7204	0	14.7867	13.1871	0	22.4684	0	31.9676	14.4567	2.4336	19.8306	6.8895	0.189819	15.8829	0	46.7954	3	1	0	1	1	1	1	0	0	0	0	0
41	47.7811	13.0309	13	4	6	0	3	0	0	0	67	6	13	3	0	50	25	65	0	30	5	16.8696	52.2834	51.6429	9.37404	0	0	48.6011	5.04948	16.8938	24.9266	24.2001	10.5303	0	0	18.1713	31.7009	3	2	0	0	1	1	2	4	0	0	0	0
42	47.776	13.0223	10	3	3	0	4	0	0	0	36	4	7	3	0	15	10	15	18.5694	85	0	39.8901	11.8229	13.5117	14.2409	0	0	5.32824	12.1362	17.5424	5.48136	8.94667	8.01808	0	0	2.97823	52.849	2	0	0	0	2	1	1	2	0	0	0	0
43	47.7884	13.0311	10	2	3	1	4	0	0	0	30	1	8	7	4	15	30	40	20.1955	57	3	19.1405	4.69018	5.55495	12.0652	0	0	0	45.7694	25.2026	14.5403	14.7968	14.4071	0	0	2.95936	27.3179	3	0	1	0	1	0	0	1	0	0	0	1
44	47.7958	13.0102	13	7	4	0	2	0	0	0	58	18	9	0	0	55	60	10	52.6792	45	45	67	16.345	11.8214	28.2166	0	0	16.1157	5.33951	51.342	7.95597	6.09117	20.3469	0	0	4.55056	17.3871	2	2	0	1	4	1	2	0	0	0	0	0
45	47.7992	13.0079	4	1	1	1	1	0	0	0	0	0	0	0	0	0	0	50	11.2485	50	0	55.229	0	0.0840787	17.1371	0	0	0	35.0832	52.8317	1.31778	1.60178	20.8793	0.0177215	0	0	22.169	1	0	3	0	0	0	0	0	0	0	0	0
46	47.8014	13.0205	12	3	3	1	5	0	0	0	38	5	9	12	2	20	15	15	33.385	85	0	38.4739	19.6933	25.0378	20.8941	0	0	10.9326	0	45.2475	14.0412	18.0232	22.5611	0	0	6.17275	0	1	1	1	0	3	2	0	3	0	0	0	0
47	47.7953	13.0308	7	3	2	0	2	0	0	0	7	1	1	3	2	3	5	5	32.7227	90	5	72.5699	6.1467	5.48387	26.9593	0	0	0.345996	0	49.7437	21.0107	19.1075	22.3742	0	0	13.021	0	2	0	0	0	0	1	0	0	0	0	0	0
48	47.7892	13.0455	13	9	3	0	1	0	0	0	88	7	13	12	0	75	30	65	0	5	30	9.8795	63.3169	58.3381	5.28626	0	0	74.9232	0	22.8311	26.282	25.2397	11.8151	0	0	27.9332	11.1301	2	2	0	1	1	1	1	0	0	0	0	0
[truncated: 147 more columns]
